# Supplementary material for: Antitumor Activity of a Pyrrolobenzodiazepine Antibody–Drug Conjugate Targeting LGR5 in Preclinical Models of Neuroblastoma
Source: Pharmaceutics. 2024 Jul 15;16(7):943. doi: 10.3390/pharmaceutics16070943 (PMC11279891; doi:10.3390/pharmaceutics16070943)
Supplement: Supplementary file 1 [file pharmaceutics-16-00943-s001.zip]

Archive with 1 entries (1 files):
- pharmaceutics-3092489-supplementary.pdf
